# Supplementary material for: DNA Aptamers against Vaccinia-Related Kinase (VRK) 1 Block Proliferation in MCF7 Breast Cancer Cells
Source: Pharmaceuticals (Basel). 2021 May 17;14(5):473. doi: 10.3390/ph14050473 (PMC8156982; doi:10.3390/ph14050473)
Supplement: Supplementary file 1 [file pharmaceuticals-14-00473-s001.zip]

Archive with 1 entries (1 files):
- pharmaceuticals-1176258-supplementary.pdf
